# Supplementary material for: Effects of Bacterial Lysates and Metabolites on Collagen Homeostasis in TNF-α-Challenged Human Dermal Fibroblasts
Source: Microorganisms. 2023 May 31;11(6):1465. doi: 10.3390/microorganisms11061465 (PMC10304465; doi:10.3390/microorganisms11061465)
Supplement: Supplementary file 1 [file microorganisms-11-01465-s001.zip]

Archive with 1 entries (1 files):
- microorganisms-2373911-supplementary.pdf
